# Supplementary material for: Short- and long-term consequences of developmental saline stress: impacts on anuran respiration and behaviour
Source: R Soc Open Sci. 2016 Feb 24;3(2):150640. doi: 10.1098/rsos.150640 (PMC4785988; doi:10.1098/rsos.150640)
Supplement: Experimental data for short and long-term consequences of developmental saline stress: Impacts on anuran respiration and behaviour [file rsos150640supp1.xlsx]

## Sheet: Metamorphic traits
	Experiment ID	Species	Treatment	Time to metamorphosis	Weight at metamorphosis			Experiment ID	Species	Treatment	Time to metamorphosis	Weight at metamorphosis			Experiment ID	Species	Treatment	Weight at 3 weeks			Experiment ID	Species	Treatment	Weight at 3 weeks
	EWIF-01	L ewingii	0.4ppt	107	0.307			PERF-01	L.peronii	0.4ppt	310	0.95			EWIFRE1	L ewingii	0.4ppt	0.327			PERFRE1	L.peronii	0.4ppt	1.18
	EWIF-02	L ewingii	0.4ppt	107	0.327			PERF-02	L.peronii	0.4ppt	360	0.78			EWIFRE2	L ewingii	0.4ppt	0.3323			PERFRE2	L.peronii	0.4ppt	1.197
	EWIF-03	L ewingii	0.4ppt	119	0.406			PERF-03	L.peronii	0.4ppt	339	1.01			EWIFRE3	L ewingii	0.4ppt	0.3242			PERFRE3	L.peronii	0.4ppt	1.551
	EWIF-04	L ewingii	0.4ppt	119	0.276			PERF-04	L.peronii	0.4ppt	404	0.638			EWIFRE4	L ewingii	0.4ppt	0.5452			PERFRE4	L.peronii	0.4ppt	1.045
	EWIF-05	L ewingii	0.4ppt	119	0.322			PERF-05	L.peronii	0.4ppt	310	1.11			EWIFRE5	L ewingii	0.4ppt	0.3379			PERFRE5	L.peronii	0.4ppt	1.194
	EWIF-06	L ewingii	0.4ppt	121	0.326			PERF-06	L.peronii	0.4ppt	324	0.931			EWIFRE6	L ewingii	0.4ppt	0.2964			PERFRE6	L.peronii	0.4ppt	1.114
	EWIF-07	L ewingii	0.4ppt	126	0.343			PERF-07	L.peronii	0.4ppt	284	0.848			EWIFRE7	L ewingii	0.4ppt	0.3101			PERFRE7	L.peronii	0.4ppt	2.002
	EWIF-08	L ewingii	0.4ppt	126	0.383			PERF-08	L.peronii	0.4ppt	327	1			EWIFRE8	L ewingii	0.4ppt	0.3144			PERFRE8	L.peronii	0.4ppt	1.053
	EWIF-09	L ewingii	0.4ppt	126	0.303			PERF-09	L.peronii	0.4ppt	327	0.89			EWIFRE9	L ewingii	0.4ppt	0.313			PERFRE9	L.peronii	0.4ppt	1.057
	EWIF-10	L ewingii	0.4ppt	133	0.357			PERF-10	L.peronii	0.4ppt	332	1.08			EWIFRE10	L ewingii	0.4ppt	0.2833			PERFRE10	L.peronii	0.4ppt	1.14
	EWIF-11	L ewingii	0.4ppt	136	0.292			PERF-11	L.peronii	0.4ppt	324	1.052			EWIFRE11	L ewingii	0.4ppt	0.3165			PERFRE11	L.peronii	0.4ppt	1.177
	EWIF-12	L ewingii	0.4ppt	136	0.26			PERF-12	L.peronii	0.4ppt	303	1.07			EWIFRE12	L ewingii	0.4ppt	0.3043			PERFRE12	L.peronii	0.4ppt	1.157
	EWIF-13	L ewingii	0.4ppt	140	0.231			PERF-13	L.peronii	0.4ppt	324	1.237			EWIFRE13	L ewingii	0.4ppt	0.2818			PERFRE13	L.peronii	0.4ppt	1.091
	EWIF-14	L ewingii	0.4ppt	140	0.318			PERF-14	L.peronii	0.4ppt	299	1.2			EWIFRE14	L ewingii	0.4ppt	0.322			PERFRE14	L.peronii	0.4ppt	1.07
	EWIF-15	L ewingii	0.4ppt	150	0.258			PERF-15	L.peronii	0.4ppt	332	1.23			EWISAL1	L ewingii	4.2ppt	0.3911			PERFRE15	L.peronii	0.4ppt	1.041
	EWIF-16	L ewingii	0.4ppt	150	0.204			PERF-16	L.peronii	0.4ppt	360	0.835			EWISAL2	L ewingii	4.2ppt	0.3049			PERSAL1	L.peronii	SAL	1.206
	EWIF-17	L ewingii	0.4ppt	150	0.296			PERF-17	L.peronii	0.4ppt	310	1.14			EWISAL3	L ewingii	4.2ppt	0.282			PERSAL2	L.peronii	SAL	1.132
	EWIF-18	L ewingii	0.4ppt	150	0.238			PERF-18	L.peronii	0.4ppt	327	1.06			EWISAL4	L ewingii	4.2ppt	0.2123			PERSAL3	L.peronii	SAL	1.062
	EWIF-19	L ewingii	0.4ppt	157	0.274			PERF-19	L.peronii	0.4ppt	277	0.945			EWISAL5	L ewingii	4.2ppt	0.2145			PERSAL4	L.peronii	SAL	1.08
	EWIF-20	L ewingii	0.4ppt	157	0.27			PERF-20	L.peronii	0.4ppt	303	1.33			EWISAL6	L ewingii	4.2ppt	0.2105			PERSAL5	L.peronii	SAL	1.027
	EWIF-21	L ewingii	0.4ppt	157	0.339			PERF-21	L.peronii	0.4ppt	299	1.33			EWISAL7	L ewingii	4.2ppt	0.3365			PERSAL6	L.peronii	SAL	1.078
	EWIF-22	L ewingii	0.4ppt	162	0.276			PERS-01	L.peronii	4.2ppt	346	0.4			EWISAL8	L ewingii	4.2ppt	0.3228			PERSAL7	L.peronii	SAL	1.029
	EWIF-23	L ewingii	0.4ppt	162	0.273			PERS-02	L.peronii	4.2ppt	346	0.474			EWISAL9	L ewingii	4.2ppt	0.4339			PERSAL8	L.peronii	SAL	1.115
	EWIF-24	L ewingii	0.4ppt	175	0.35			PERS-03	L.peronii	4.2ppt	404	0.836			EWISAL10	L ewingii	4.2ppt	0.3222			PERSAL9	L.peronii	SAL	1.049
	EWIF-25	L ewingii	0.4ppt	188	0.333			PERS-04	L.peronii	4.2ppt	249	0.878			EWISAL11	L ewingii	4.2ppt	0.2895			PERSAL10	L.peronii	SAL	1.705
	EWIS-01	L ewingii	4.2ppt	115	0.389			PERS-05	L.peronii	4.2ppt	258	0.736			EWISAL12	L ewingii	4.2ppt	0.3051			PERSAL11	L.peronii	SAL	1.155
	EWIS-02	L ewingii	4.2ppt	100	0.266			PERS-06	L.peronii	4.2ppt	404	1.07			EWISAL13	L ewingii	4.2ppt	0.2827			PERSAL12	L.peronii	SAL	1.082
	EWIS-03	L ewingii	4.2ppt	107	0.292			PERS-07	L.peronii	4.2ppt	404	0.764
	EWIS-04	L ewingii	4.2ppt	107	0.199			PERS-08	L.peronii	4.2ppt	346	0.391
	EWIS-05	L ewingii	4.2ppt	107	0.295			PERS-09	L.peronii	4.2ppt	310	0.9
	EWIS-06	L ewingii	4.2ppt	115	0.187			PERS-10	L.peronii	4.2ppt	332	0.67
	EWIS-07	L ewingii	4.2ppt	115	0.16			PERS-11	L.peronii	4.2ppt	360	0.894
	EWIS-08	L ewingii	4.2ppt	119	0.209			PERS-12	L.peronii	4.2ppt	324	0.761
	EWIS-09	L ewingii	4.2ppt	119	0.238			PERS-13	L.peronii	4.2ppt	360	0.885
	EWIS-10	L ewingii	4.2ppt	121	0.214			PERS-14	L.peronii	4.2ppt	332	0.65
	EWIS-11	L ewingii	4.2ppt	121	0.25			PERS-15	L.peronii	4.2ppt	360	0.942
	EWIS-12	L ewingii	4.2ppt	126	0.209			PERS-16	L.peronii	4.2ppt	299	0.98
	EWIS-13	L ewingii	4.2ppt	130	0.208
	EWIS-14	L ewingii	4.2ppt	130	0.237
	EWIS-15	L ewingii	4.2ppt	133	0.166
	EWIS-16	L ewingii	4.2ppt	133	0.242
	EWIS-17	L ewingii	4.2ppt	133	0.212
	EWIS-18	L ewingii	4.2ppt	133	0.165
	EWIS-19	L ewingii	4.2ppt	140	0.182
	EWIS-20	L ewingii	4.2ppt	140	0.22
	EWIS-21	L ewingii	4.2ppt	143	0.148
	EWIS-22	L ewingii	4.2ppt	147	0.18
	EWIS-23	L ewingii	4.2ppt	150	0.155
	EWIS-24	L ewingii	4.2ppt	157	0.116
	EWIS-25	L ewingii	4.2ppt	220	0.224
	EWIS-26	L ewingii	4.2ppt	254	0.25

## Sheet: Respiration
Experiment ID	Species	Treatment	Stage	02/g/h	weight			Experiment ID	Species	Treatment	Stage	02/g/h	weight								40										All
EWIMFRE1	L ewingii	0.4ppt	26	0.21097	0.237			PERMFRE1	L peronii	0.4ppt	26	0.195402	0.435
EWIMFRE2	L ewingii	0.4ppt	26	0.231343	0.335			PERMFRE2	L peronii	0.4ppt	26	0.189394	0.396
EWIMFRE3	L ewingii	0.4ppt	26	0.190678	0.118			PERMFRE3	L peronii	0.4ppt	26	0.139276	0.359
EWIMFRE4	L ewingii	0.4ppt	26	0.229885	0.348			PERMFRE4	L peronii	0.4ppt	26	0.183824	0.374
EWIMFRE5	L ewingii	0.4ppt	26	0.301205	0.166			PERMFRE5	L peronii	0.4ppt	26	0.193498	0.323
EWIMFRE6	L ewingii	0.4ppt	26	0.181159	0.207			PERMFRE6	L peronii	0.4ppt	26	0.171504	0.379
EWIMFRE7	L ewingii	0.4ppt	26	0.299228	0.259			PERMFRE7	L peronii	0.4ppt	26	0.278777	0.139
EWIMFRE8	L ewingii	0.4ppt	26	0.214286	0.392			PERMFRE8	L peronii	0.4ppt	26	0.191176	0.34
EWIMFRE9	L ewingii	0.4ppt	26	0.227273	0.275			PERMFRE9	L peronii	0.4ppt	26	0.143351	0.524
EWIMFRE10	L ewingii	0.4ppt	26	0.22997	0.337			PERMFRE10	L peronii	0.4ppt	26	0.195623	0.413
EWIMFRE11	L ewingii	0.4ppt	26	0.208333	0.6			PERMFRE11	L peronii	0.4ppt	26	0.165179	0.28
EWIMFRE12	L ewingii	0.4ppt	26	0.231343	0.335			PERMFRE12	L peronii	0.4ppt	26	0.183486	0.327
EWIMFRE13	L ewingii	0.4ppt	26	0.2625	0.2			PERMFRE13	L peronii	0.4ppt	26	0.164042	0.381
EWIMSAL1	L ewingii	4.2ppt	26	0.236967	0.211			PERMSAL1	L peronii	4.2ppt	26	0.168776	0.263
EWIMSAL2	L ewingii	4.2ppt	26	0.236052	0.233			PERMSAL2	L peronii	4.2ppt	26	0.186567	0.335
EWIMSAL3	L ewingii	4.2ppt	26	0.231707	0.205			PERMSAL3	L peronii	4.2ppt	26	0.211864	0.165
EWIMSAL4	L ewingii	4.2ppt	26	0.240664	0.241			PERMSAL4	L peronii	4.2ppt	26	0.226293	0.348
EWIMSAL5	L ewingii	4.2ppt	26	0.236686	0.169			PERMSAL5	L peronii	4.2ppt	26	0.173193	0.166
EWIMSAL6	L ewingii	4.2ppt	26	0.179558	0.181			PERMSAL6	L peronii	4.2ppt	26	0.181159	0.207
EWIMSAL7	L ewingii	4.2ppt	26	0.223577	0.123			PERMSAL7	L peronii	4.2ppt	26	0.183398	0.259
EWIMSAL8	L ewingii	4.2ppt	26	0.220207	0.193			PERMSAL8	L peronii	4.2ppt	26	0.153061	0.392
EWIMSAL9	L ewingii	4.2ppt	26	0.197842	0.278			PERMSAL9	L peronii	4.2ppt	26	0.204545	0.275
EWIMSAL10	L ewingii	4.2ppt	26	0.257732	0.194			PERMSAL10	L peronii	4.2ppt	26	0.196588	0.337
EWIMSAL11	L ewingii	4.2ppt	26	0.230061	0.163			PERMSAL11	L peronii	4.2ppt	26	0.1875	0.6
EWIMSAL12	L ewingii	4.2ppt	26	0.204082	0.196			PERMSAL12	L peronii	4.2ppt	26	0.186567	0.345
EWIMSAL13	L ewingii	4.2ppt	26	0.207254	0.193			PERMSAL13	L peronii	4.2ppt	26	0.1625	0.2
EWIMFRE1	L ewingii	0.4ppt	40	0.229665	0.627			PERMFRE1	L peronii	0.4ppt	40	0.133576	1.647
EWIMFRE2	L ewingii	0.4ppt	40	0.243321	0.524			PERMFRE2	L peronii	0.4ppt	40	0.184659	1.76
EWIMFRE3	L ewingii	0.4ppt	40	0.217918	0.413			PERMFRE3	L peronii	0.4ppt	40	0.147059	1.36
EWIMFRE4	L ewingii	0.4ppt	40	0.229045	0.513			PERMFRE4	L peronii	0.4ppt	40	0.187238	1.669
EWIMFRE5	L ewingii	0.4ppt	40	0.216405	0.573			PERMFRE5	L peronii	0.4ppt	40	0.133523	1.76
EWIMFRE6	L ewingii	0.4ppt	40	0.229709	0.653			PERMFRE6	L peronii	0.4ppt	40	0.177171	1.912
EWIMFRE7	L ewingii	0.4ppt	40	0.218341	0.687			PERMFRE7	L peronii	0.4ppt	40	0.187126	1.67
EWIMFRE8	L ewingii	0.4ppt	40	0.239212	0.533			PERMFRE8	L peronii	0.4ppt	40	0.184211	1.425
EWIMFRE9	L ewingii	0.4ppt	40	0.226691	0.547			PERMFRE9	L peronii	0.4ppt	40	0.183195	1.931
EWIMFRE10	L ewingii	0.4ppt	40	0.236093	0.773			PERMFRE10	L peronii	0.4ppt	40	0.183824	2.04
EWIMFRE11	L ewingii	0.4ppt	40	0.223058	0.798			PERMFRE11	L peronii	0.4ppt	40	0.140397	1.51
EWIMFRE12	L ewingii	0.4ppt	40	0.227649	0.604			PERMFRE12	L peronii	0.4ppt	40	0.198295	1.847
EWIMFRE13	L ewingii	0.4ppt	40	0.229829	0.818			PERMFRE13	L peronii	0.4ppt	40	0.184659	1.76
EWIMSAL1	L ewingii	4.2ppt	40	0.234043	0.235			PERMSAL1	L peronii	4.2ppt	40	0.181034	1.45
EWIMSAL2	L ewingii	4.2ppt	40	0.243213	0.442			PERMSAL2	L peronii	4.2ppt	40	0.15625	0.88
EWIMSAL3	L ewingii	4.2ppt	40	0.205224	0.402			PERMSAL3	L peronii	4.2ppt	40	0.171875	1.2
EWIMSAL4	L ewingii	4.2ppt	40	0.28032	0.437			PERMSAL4	L peronii	4.2ppt	40	0.187883	1.63
EWIMSAL5	L ewingii	4.2ppt	40	0.222841	0.359			PERMSAL5	L peronii	4.2ppt	40	0.186581	1.36
EWIMSAL6	L ewingii	4.2ppt	40	0.220324	0.556			PERMSAL6	L peronii	4.2ppt	40	0.168575	1.572
EWIMSAL7	L ewingii	4.2ppt	40	0.230906	0.563			PERMSAL7	L peronii	4.2ppt	40	0.178435	1.31
EWIMSAL8	L ewingii	4.2ppt	40	0.233017	0.633			PERMSAL8	L peronii	4.2ppt	40	0.190397	1.51
EWIMSAL9	L ewingii	4.2ppt	40	0.224684	0.632			PERMSAL9	L peronii	4.2ppt	40	0.182075	1.325
EWIMSAL10	L ewingii	4.2ppt	40	0.215686	0.51			PERMSAL10	L peronii	4.2ppt	40	0.180785	1.21
EWIMSAL11	L ewingii	4.2ppt	40	0.234783	0.69			PERMSAL11	L peronii	4.2ppt	40	0.182773	1.19
EWIMSAL12	L ewingii	4.2ppt	40	0.234674	0.522			PERMSAL12	L peronii	4.2ppt	40	0.191057	1.23
EWIMSAL13	L ewingii	4.2ppt	40	0.230912	0.537			PERMSAL13	L peronii	4.2ppt	40	0.188679	1.59

## Sheet: Tadpole locomotor
	Species	Stage	Experiment ID	Treatment	Speed cm/s			Species	Stage	Experiment ID	Treatment	Speed cm/s
	L ewingii	26-28	EWISFRE1	0.4ppt	2.97			L peronii	26-28	PERSFRE1	0.4ppt	4.94																			vs
	L ewingii	26-28	EWISFRE2	0.4ppt	3.26			L peronii	26-28	PERSFRE2	0.4ppt	5.58
	L ewingii	26-28	EWISFRE3	0.4ppt	4.22			L peronii	26-28	PERSFRE3	0.4ppt	5.15
	L ewingii	26-28	EWISFRE4	0.4ppt	2.82			L peronii	26-28	PERSFRE4	0.4ppt	4.98
	L ewingii	26-28	EWISFRE5	0.4ppt	4.43			L peronii	26-28	PERSFRE5	0.4ppt	5.96
	L ewingii	26-28	EWISFRE6	0.4ppt	4.56			L peronii	26-28	PERSFRE6	0.4ppt	4.97
	L ewingii	26-28	EWISFRE7	0.4ppt	2.77			L peronii	26-28	PERSFRE7	0.4ppt	4.05
	L ewingii	26-28	EWISFRE8	0.4ppt	3.92			L peronii	26-28	PERSFRE8	0.4ppt	4.76
	L ewingii	26-28	EWISFRE9	0.4ppt	4.49			L peronii	26-28	PERSFRE9	0.4ppt	5.69
	L ewingii	26-28	EWISFRE10	0.4ppt	4			L peronii	26-28	PERSFRE10	0.4ppt	3.88
	L ewingii	26-28	EWISFRE11	0.4ppt	3.47			L peronii	26-28	PERSFRE11	0.4ppt	5.75
	L ewingii	26-28	EWISFRE12	0.4ppt	4.5			L peronii	26-28	PERSFRE12	0.4ppt	6.15
	L ewingii	26-28	EWISFRE13	0.4ppt	2.83			L peronii	26-28	PERSFRE13	0.4ppt	5.5
	L ewingii	26-28	EWISFRE14	0.4ppt	3.95			L peronii	26-28	PERSFRE14	0.4ppt	5.03
	L ewingii	26-28	EWISFRE15	0.4ppt	4.45			L peronii	26-28	PERSFRE15	0.4ppt	6.06
	L ewingii	26-28	EWISFRE16	0.4ppt	3.29			L peronii	26-28	PERSFRE16	0.4ppt	4.97
	L ewingii	26-28	EWISFRE17	0.4ppt	3.17			L peronii	26-28	PERSFRE17	0.4ppt	4.94
	L ewingii	26-28	EWISFRE18	0.4ppt	4.27			L peronii	26-28	PERSFRE18	0.4ppt	4.85
	L ewingii	26-28	EWISFRE19	0.4ppt	2.93			L peronii	26-28	PERSFRE19	0.4ppt	5.85
	L ewingii	26-28	EWISFRE20	0.4ppt	3.57			L peronii	26-28	PERSFRE20	0.4ppt	4.34
	L ewingii	26-28	EWISSAL1	4.2ppt	3.21			L peronii	26-28	PERSSAL1	4.2ppt	3.62
	L ewingii	26-28	EWISSAL2	4.2ppt	3.32			L peronii	26-28	PERSSAL2	4.2ppt	2.03
	L ewingii	26-28	EWISSAL3	4.2ppt	2.36			L peronii	26-28	PERSSAL3	4.2ppt	3.15
	L ewingii	26-28	EWISSAL4	4.2ppt	2.74			L peronii	26-28	PERSSAL4	4.2ppt	1.72
	L ewingii	26-28	EWISSAL5	4.2ppt	3.14			L peronii	26-28	PERSSAL5	4.2ppt	3.68
	L ewingii	26-28	EWISSAL6	4.2ppt	1.78			L peronii	26-28	PERSSAL6	4.2ppt	4.51
	L ewingii	26-28	EWISSAL7	4.2ppt	2.51			L peronii	26-28	PERSSAL7	4.2ppt	5
	L ewingii	26-28	EWISSAL8	4.2ppt	2.83			L peronii	26-28	PERSSAL8	4.2ppt	3.2
	L ewingii	26-28	EWISSAL9	4.2ppt	2.9			L peronii	26-28	PERSSAL9	4.2ppt	4.04
	L ewingii	26-28	EWISSAL10	4.2ppt	1.82			L peronii	26-28	PERSSAL10	4.2ppt	4.09
	L ewingii	26-28	EWISSAL11	4.2ppt	3.25			L peronii	26-28	PERSSAL11	4.2ppt	2.77
	L ewingii	26-28	EWISSAL12	4.2ppt	2.71			L peronii	26-28	PERSSAL12	4.2ppt	1.74
	L ewingii	26-28	EWISSAL13	4.2ppt	1.95			L peronii	26-28	PERSSAL13	4.2ppt	3.57
	L ewingii	26-28	EWISSAL14	4.2ppt	2.6			L peronii	26-28	PERSSAL14	4.2ppt	4.64
	L ewingii	26-28	EWISSAL15	4.2ppt	1.72			L peronii	26-28	PERSSAL15	4.2ppt	2.02
	L ewingii	26-28	EWISSAL16	4.2ppt	2.03			L peronii	26-28	PERSSAL16	4.2ppt	3.92
	L ewingii	26-28	EWISSAL17	4.2ppt	3.99			L peronii	26-28	PERSSAL17	4.2ppt	2.88
	L ewingii	26-28	EWISSAL18	4.2ppt	4.09			L peronii	26-28	PERSSAL18	4.2ppt	2.29
	L ewingii	26-28	EWISSAL19	4.2ppt	4.19			L peronii	26-28	PERSSAL19	4.2ppt	2.22
	L ewingii	26-28	EWISSAL20	4.2ppt	3.15			L peronii	26-28	PERSSAL20	4.2ppt	3.21
	L ewingii	40-42	EWISFRE1	0.4ppt	8.87			L peronii	40-42	PERSFRE1	0.4ppt	8.84
	L ewingii	40-42	EWISFRE2	0.4ppt	7.67			L peronii	40-42	PERSFRE2	0.4ppt	7.59
	L ewingii	40-42	EWISFRE3	0.4ppt	7.62			L peronii	40-42	PERSFRE3	0.4ppt	6.89
	L ewingii	40-42	EWISFRE4	0.4ppt	7.09			L peronii	40-42	PERSFRE4	0.4ppt	6.54
	L ewingii	40-42	EWISFRE5	0.4ppt	9.23			L peronii	40-42	PERSFRE5	0.4ppt	7.77
	L ewingii	40-42	EWISFRE6	0.4ppt	7.87			L peronii	40-42	PERSFRE6	0.4ppt	8.84
	L ewingii	40-42	EWISFRE7	0.4ppt	7.28			L peronii	40-42	PERSFRE7	0.4ppt	7.29
	L ewingii	40-42	EWISFRE8	0.4ppt	7.26			L peronii	40-42	PERSFRE8	0.4ppt	5.4
	L ewingii	40-42	EWISFRE9	0.4ppt	7.61			L peronii	40-42	PERSFRE9	0.4ppt	6.45
	L ewingii	40-42	EWISFRE10	0.4ppt	6.09			L peronii	40-42	PERSFRE10	0.4ppt	7.53
	L ewingii	40-42	EWISFRE11	0.4ppt	7.13			L peronii	40-42	PERSFRE11	0.4ppt	8.07
	L ewingii	40-42	EWISFRE12	0.4ppt	8.98			L peronii	40-42	PERSFRE12	0.4ppt	6.66
	L ewingii	40-42	EWISFRE13	0.4ppt	9.15			L peronii	40-42	PERSFRE13	0.4ppt	8.78
	L ewingii	40-42	EWISFRE14	0.4ppt	8.58			L peronii	40-42	PERSFRE14	0.4ppt	6.96
	L ewingii	40-42	EWISFRE15	0.4ppt	7.37			L peronii	40-42	PERSFRE15	0.4ppt	6.06
	L ewingii	40-42	EWISFRE16	0.4ppt	8.3			L peronii	40-42	PERSFRE16	0.4ppt	7.93
	L ewingii	40-42	EWISFRE17	0.4ppt	6.96			L peronii	40-42	PERSFRE17	0.4ppt	6.22
	L ewingii	40-42	EWISFRE18	0.4ppt	7.48			L peronii	40-42	PERSFRE18	0.4ppt	7.77
	L ewingii	40-42	EWISFRE19	0.4ppt	6.33			L peronii	40-42	PERSFRE19	0.4ppt	8.55
	L ewingii	40-42	EWISFRE20	0.4ppt	6.56			L peronii	40-42	PERSFRE20	0.4ppt	8.12
	L ewingii	40-42	EWISSAL1	4.2ppt	7.12			L peronii	40-42	PERSSAL1	4.2ppt	7.38
	L ewingii	40-42	EWISSAL2	4.2ppt	8.81			L peronii	40-42	PERSSAL2	4.2ppt	7.58
	L ewingii	40-42	EWISSAL3	4.2ppt	7.07			L peronii	40-42	PERSSAL3	4.2ppt	5.07
	L ewingii	40-42	EWISSAL4	4.2ppt	3.24			L peronii	40-42	PERSSAL4	4.2ppt	5.09
	L ewingii	40-42	EWISSAL5	4.2ppt	8.57			L peronii	40-42	PERSSAL5	4.2ppt	8.24
	L ewingii	40-42	EWISSAL6	4.2ppt	6.3			L peronii	40-42	PERSSAL6	4.2ppt	6.87
	L ewingii	40-42	EWISSAL7	4.2ppt	5.46			L peronii	40-42	PERSSAL7	4.2ppt	6.36
	L ewingii	40-42	EWISSAL8	4.2ppt	7.75			L peronii	40-42	PERSSAL8	4.2ppt	7.72
	L ewingii	40-42	EWISSAL9	4.2ppt	5.83			L peronii	40-42	PERSSAL9	4.2ppt	6.25
	L ewingii	40-42	EWISSAL10	4.2ppt	7.45			L peronii	40-42	PERSSAL10	4.2ppt	4.94
	L ewingii	40-42	EWISSAL11	4.2ppt	5.21			L peronii	40-42	PERSSAL11	4.2ppt	8.25
	L ewingii	40-42	EWISSAL12	4.2ppt	7.33			L peronii	40-42	PERSSAL12	4.2ppt	6.9
	L ewingii	40-42	EWISSAL13	4.2ppt	6.02			L peronii	40-42	PERSSAL13	4.2ppt	5.81
	L ewingii	40-42	EWISSAL14	4.2ppt	6.82			L peronii	40-42	PERSSAL14	4.2ppt	7
	L ewingii	40-42	EWISSAL15	4.2ppt	3.01			L peronii	40-42	PERSSAL15	4.2ppt	8.11
	L ewingii	40-42	EWISSAL16	4.2ppt	3.75			L peronii	40-42	PERSSAL16	4.2ppt	5.31
	L ewingii	40-42	EWISSAL17	4.2ppt	7.66			L peronii	40-42	PERSSAL17	4.2ppt	6.32
	L ewingii	40-42	EWISSAL18	4.2ppt	7.19			L peronii	40-42	PERSSAL18	4.2ppt	5.06
	L ewingii	40-42	EWISSAL19	4.2ppt	6.5			L peronii	40-42	PERSSAL19	4.2ppt	5.18
	L ewingii	40-42	EWISSAL20	4.2ppt	8.46			L peronii	40-42	PERSSAL20	4.2ppt	6.5
					.

## Sheet: Adult locomotor
	Species	Experiment ID	Treatment	Distance	Stage			Species	Experiment ID	Treatment	Distance	Stage			Species	Experiment ID	Treatment	Distance	Stage			Species	Experiment ID	Treatment	Distance	Stage
	L ewingii	EWIF-01	0.4ppt	10.6	Metamorphosis			L peronii	PERF-01	0.4ppt	16.9	3 weeks			L peronii	PERF-01	0.4ppt	19.7	Metamorphosis			L ewingii	EWIF-01	0.4ppt	13.6	3 weeks
	L ewingii	EWIF-02	0.4ppt	12.9	Metamorphosis			L peronii	PERF-02	0.4ppt	13.8	3 weeks			L peronii	PERF-02	0.4ppt	15.7	Metamorphosis			L ewingii	EWIF-02	0.4ppt	13.9	3 weeks
	L ewingii	EWIF-03	0.4ppt	12.2	Metamorphosis			L peronii	PERF-03	0.4ppt	19.4	3 weeks			L peronii	PERF-03	0.4ppt	15.3	Metamorphosis			L ewingii	EWIF-03	0.4ppt	9.2	3 weeks
	L ewingii	EWIF-04	0.4ppt	13.8	Metamorphosis			L peronii	PERF-04	0.4ppt	17.9	3 weeks			L peronii	PERF-04	0.4ppt	7.4	Metamorphosis			L ewingii	EWIF-04	0.4ppt	10.8	3 weeks
	L ewingii	EWIF-05	0.4ppt	9.4	Metamorphosis			L peronii	PERF-05	0.4ppt	17.1	3 weeks			L peronii	PERF-05	0.4ppt	17.3	Metamorphosis			L ewingii	EWIF-05	0.4ppt	11.5	3 weeks
	L ewingii	EWIF-06	0.4ppt	14	Metamorphosis			L peronii	PERF-06	0.4ppt	16.3	3 weeks			L peronii	PERF-06	0.4ppt	20.5	Metamorphosis			L ewingii	EWIF-06	0.4ppt	17.3	3 weeks
	L ewingii	EWIF-07	0.4ppt	14.5	Metamorphosis			L peronii	PERF-07	0.4ppt	14.1	3 weeks			L peronii	PERF-07	0.4ppt	19.1	Metamorphosis			L ewingii	EWIF-07	0.4ppt	11.7	3 weeks
	L ewingii	EWIF-08	0.4ppt	17.1	Metamorphosis			L peronii	PERF-08	0.4ppt	11	3 weeks			L peronii	PERF-08	0.4ppt	8.6	Metamorphosis			L ewingii	EWIF-08	0.4ppt	11.1	3 weeks
	L ewingii	EWIF-09	0.4ppt	12.2	Metamorphosis			L peronii	PERF-09	0.4ppt	16.4	3 weeks			L peronii	PERF-09	0.4ppt	16.6	Metamorphosis			L ewingii	EWIF-09	0.4ppt	15.9	3 weeks
	L ewingii	EWIF-10	0.4ppt	13.7	Metamorphosis			L peronii	PERF-10	0.4ppt	15.8	3 weeks			L peronii	PERF-10	0.4ppt	16.7	Metamorphosis			L ewingii	EWIF-10	0.4ppt	16.6	3 weeks
	L ewingii	EWIF-11	0.4ppt	14.1	Metamorphosis			L peronii	PERF-11	0.4ppt	10.1	3 weeks			L peronii	PERF-11	0.4ppt	13.4	Metamorphosis			L ewingii	EWIF-11	0.4ppt	17.9	3 weeks
	L ewingii	EWIF-12	0.4ppt	12.3	Metamorphosis			L peronii	PERF-12	0.4ppt	11	3 weeks			L peronii	PERF-12	0.4ppt	15.2	Metamorphosis			L ewingii	EWIF-12	0.4ppt	15.7	3 weeks
	L ewingii	EWIF-13	0.4ppt	8.2	Metamorphosis			L peronii	PERF-13	0.4ppt	12.9	3 weeks			L peronii	PERF-13	0.4ppt	14.1	Metamorphosis			L ewingii	EWIF-13	0.4ppt	15.8	3 weeks
	L ewingii	EWIS-01	4.2ppt	8.5	Metamorphosis			L peronii	PERS-01	4.2ppt	16.9	3 weeks			L peronii	PERS-01	4.2ppt	12.1	Metamorphosis			L ewingii	EWIS-01	4.2ppt	13.6	3 weeks
	L ewingii	EWIS-02	4.2ppt	15	Metamorphosis			L peronii	PERS-02	4.2ppt	15.6	3 weeks			L peronii	PERS-02	4.2ppt	16	Metamorphosis			L ewingii	EWIS-02	4.2ppt	14.3	3 weeks
	L ewingii	EWIS-03	4.2ppt	9.4	Metamorphosis			L peronii	PERS-03	4.2ppt	16.2	3 weeks			L peronii	PERS-03	4.2ppt	7.4	Metamorphosis			L ewingii	EWIS-03	4.2ppt	16.2	3 weeks
	L ewingii	EWIS-04	4.2ppt	6.6	Metamorphosis			L peronii	PERS-04	4.2ppt	12.6	3 weeks			L peronii	PERS-04	4.2ppt	14.6	Metamorphosis			L ewingii	EWIS-04	4.2ppt	12.2	3 weeks
	L ewingii	EWIS-05	4.2ppt	12.9	Metamorphosis			L peronii	PERS-05	4.2ppt	13.1	3 weeks			L peronii	PERS-05	4.2ppt	15.8	Metamorphosis			L ewingii	EWIS-05	4.2ppt	15.2	3 weeks
	L ewingii	EWIS-06	4.2ppt	11.5	Metamorphosis			L peronii	PERS-06	4.2ppt	14.3	3 weeks			L peronii	PERS-06	4.2ppt	11.4	Metamorphosis			L ewingii	EWIS-06	4.2ppt	16.3	3 weeks
	L ewingii	EWIS-07	4.2ppt	12.6	Metamorphosis			L peronii	PERS-07	4.2ppt	15.7	3 weeks			L peronii	PERS-07	4.2ppt	18.3	Metamorphosis			L ewingii	EWIS-07	4.2ppt	15.5	3 weeks
	L ewingii	EWIS-08	4.2ppt	7.1	Metamorphosis			L peronii	PERS-08	4.2ppt	10.3	3 weeks			L peronii	PERS-08	4.2ppt	18.1	Metamorphosis			L ewingii	EWIS-08	4.2ppt	10.9	3 weeks
	L ewingii	EWIS-09	4.2ppt	8	Metamorphosis			L peronii	PERS-09	4.2ppt	18.4	3 weeks			L peronii	PERS-09	4.2ppt	16.8	Metamorphosis			L ewingii	EWIS-09	4.2ppt	14.9	3 weeks
	L ewingii	EWIS-10	4.2ppt	11.3	Metamorphosis			L peronii	PERS-10	4.2ppt	18.8	3 weeks			L peronii	PERS-10	4.2ppt	10.5	Metamorphosis			L ewingii	EWIS-10	4.2ppt	12.9	3 weeks
	L ewingii	EWIS-11	4.2ppt	11.6	Metamorphosis			L peronii	PERS-11	4.2ppt	16.8	3 weeks			L peronii	PERS-11	4.2ppt	15.8	Metamorphosis			L ewingii	EWIS-11	4.2ppt	9.1	3 weeks
	L ewingii	EWIS-12	4.2ppt	7.2	Metamorphosis			L peronii	PERS-12	4.2ppt	13.1	3 weeks			L peronii	PERS-12	4.2ppt	12.5	Metamorphosis			L ewingii	EWIS-12	4.2ppt	17.9	3 weeks
	L ewingii	EWIS-13	4.2ppt	13	Metamorphosis			L peronii	PERS-13	4.2ppt	14.8	3 weeks			L peronii	PERS-13	4.2ppt	13.8	Metamorphosis			L ewingii	EWIS-13	4.2ppt	10.5	3 weeks

## Sheet: Adult foraging
	Species	Experiment ID	Treatment	time (s)	attempts	Log time			Species	Experiment ID	Treatment	time (s)	attempts	Log time
	L ewingii	EWIF-01	0.4ppt	70	1	4.2485			L peronii	PERF-01	0.4ppt	80	2	4.38203
	L ewingii	EWIF-02	0.4ppt	36	1	3.58352			L peronii	PERF-02	0.4ppt	76	1	4.33073
	L ewingii	EWIF-03	0.4ppt	34	1	3.52636			L peronii	PERF-03	0.4ppt	43	1	3.7612
	L ewingii	EWIF-04	0.4ppt	118	3	4.77068			L peronii	PERF-04	0.4ppt	64	1	4.15888
	L ewingii	EWIF-05	0.4ppt	106	1	4.66344			L peronii	PERF-05	0.4ppt	87	1	4.46591
	L ewingii	EWIF-06	0.4ppt	61	1	4.11087			L peronii	PERF-06	0.4ppt	96	1	4.56435
	L ewingii	EWIF-07	0.4ppt	34	1	3.52636			L peronii	PERF-07	0.4ppt	74	2	4.30407
	L ewingii	EWIF-08	0.4ppt	108	2	4.68213			L peronii	PERF-08	0.4ppt	92	1	4.52179
	L ewingii	EWIF-09	0.4ppt	72	1	4.27667			L peronii	PERF-09	0.4ppt	46	1	3.82864
	L ewingii	EWIF-10	0.4ppt	34	1	3.52636			L peronii	PERF-10	0.4ppt	101	3	4.61512
	L ewingii	EWIF-11	0.4ppt	91	1	4.51086			L peronii	PERF-11	0.4ppt	28	1	3.3322
	L ewingii	EWIF-12	0.4ppt	35	1	3.55535			L peronii	PERF-12	0.4ppt	53	2	3.97029
	L ewingii	EWIF-13	0.4ppt	38	1	3.63759			L peronii	PERF-13	0.4ppt	101	1	4.61512
	L ewingii	EWIF-14	0.4ppt	119	1	4.77912			L peronii	PERF-14	0.4ppt	54	1	3.98898
	L ewingii	EWIF-15	0.4ppt	57	1	4.04305			L peronii	PERF-15	0.4ppt	78	2	4.35671
	L ewingii	EWIF-16	0.4ppt	40	1	3.68888			L peronii	PERF-16	0.4ppt	71	1	4.26268
	L ewingii	EWIF-17	0.4ppt	65	2	4.17439			L peronii	PERF-17	0.4ppt	60	1	4.09434
	L ewingii	EWIF-18	0.4ppt	62	1	4.12713			L peronii	PERS-01	4.2ppt	36	1	3.58352
	L ewingii	EWIS-01	4.2ppt	68	2	4.21951			L peronii	PERS-02	4.2ppt	38	1	3.63759
	L ewingii	EWIS-02	4.2ppt	59	2	4.07754			L peronii	PERS-03	4.2ppt	53	1	3.97029
	L ewingii	EWIS-03	4.2ppt	45	2	3.80666			L peronii	PERS-04	4.2ppt	112	3	4.7185
	L ewingii	EWIS-04	4.2ppt	70	3	4.2485			L peronii	PERS-05	4.2ppt	54	2	3.98898
	L ewingii	EWIS-05	4.2ppt	32	1	3.46574			L peronii	PERS-06	4.2ppt	43	1	3.7612
	L ewingii	EWIS-06	4.2ppt	49	2	3.89182			L peronii	PERS-07	4.2ppt	40	1	3.68888
	L ewingii	EWIS-07	4.2ppt	46	2	3.82864			L peronii	PERS-08	4.2ppt	39	2	3.66356
	L ewingii	EWIS-08	4.2ppt	52	1	3.95124			L peronii	PERS-09	4.2ppt	83	1	4.41884
	L ewingii	EWIS-09	4.2ppt	61	2	4.11087			L peronii	PERS-10	4.2ppt	70	1	4.2485
	L ewingii	EWIS-10	4.2ppt	32	1	3.46574			L peronii	PERS-11	4.2ppt	89	1	4.48864
	L ewingii	EWIS-11	4.2ppt	67	2	4.20469			L peronii	PERS-12	4.2ppt	113	2	4.72739
	L ewingii	EWIS-12	4.2ppt	31	1	3.43399			L peronii	PERS-13	4.2ppt	96	2	4.56435
	L ewingii	EWIS-13	4.2ppt	41	2	3.71357			L peronii	PERS-14	4.2ppt	37	1	3.61092
	L ewingii	EWIS-14	4.2ppt	29	1	3.3673			L peronii	PERS-15	4.2ppt	107	2	4.67283
	L ewingii	EWIS-15	4.2ppt	37	2	3.61092			L peronii	PERS-16	4.2ppt	27	1	3.29584
	L ewingii	EWIS-16	4.2ppt	30	1	3.4012			L peronii	PERS-17	4.2ppt	82	1	4.40672
	L ewingii	EWIS-17	4.2ppt	31	1	3.43399
	L ewingii	EWIS-18	4.2ppt	46	2	3.82864
